# Supplementary material for: pH-Responsive Cellulose/Silk/Fe3O4 Hydrogel Microbeads Designed for Biomedical Applications
Source: Gels. 2024 Mar 16;10(3):200. doi: 10.3390/gels10030200 (PMC10969998; doi:10.3390/gels10030200)
Supplement: Supplementary file 1 [file gels-10-00200-s001.zip]

Archive with 1 entries (1 files):
- gels-2896756-supplementary.pdf
